# Supplementary material for: First 24-Membered Macrocyclic 1,10-Phenanthroline-2,9-Diamides—An Efficient Switch from Acidic to Alkaline Extraction of f-Elements
Source: Int J Mol Sci. 2023 Jun 17;24(12):10261. doi: 10.3390/ijms241210261 (PMC10299701; doi:10.3390/ijms241210261)
Supplement: Supplementary file 1 [file ijms-24-10261-s001.zip]

Archive with 1 entries (1 files):
- ijms-2439169-supplementary.pdf
